# Supplementary material for: A dual targeted β-defensin and exome sequencing approach to identify, validate and functionally characterise genes associated with bull fertility
Source: Sci Rep. 2017 Sep 25;7:12287. doi: 10.1038/s41598-017-12498-x (PMC5613009; doi:10.1038/s41598-017-12498-x)
Supplement: Supplementary file 2 — Supplementary Dataset 1 [file 41598_2017_12498_MOESM2_ESM.xlsx]

## Sheet: TS summary stats
Table S1
	Median	Mean	Range
Total reads	413053	460862	68247 - 4924576
% reads unique	0.8603	0.8254	36.36% - 96.38%
Number of bases aligned	89712709	106612367	15792716 - 939992595
% of aligned bases in or near targeted area	0.8926	0.8641	9.232% - 98.356%
% aligned, de-duped, on-target bases	0.6033	0.5847	4.949% - 83.317%
Targeted region fold enrichment over background genome	8094.4	8009.1	830.2 - 9929.6
Mean coverage of targets	279.94	325.05	35.04 - 1189.46
% target bases < 1X coverage	0.0813	0.0829	3.252% - 19.675%
% target bases with > 2X coverage	0.9104	0.9096	85.45% - 95.16%
% target bases with > 10X coverage	0.8821	0.8766	77.44% - 93.31%
% target bases with > 30X coverage	0.8495	0.8376	65.25% - 91.2%
% target bases with > 100X coverage	0.7665	0.722	0.0699% - 86.6341%

## Sheet: Targeted seq
Table S2
SNP	Chromosome	Position	p-value	REF	ALT	Variant type	Gene
rs378043559	13	61340027	0.00197	G	A	upstream	BBD127
Haplotype 97 snps	13	61329700 - 61467209	0.00202			1 Non synonymous Ser52Asn in BBD115.
						76 intronic in BBD125, BBD126, BBD125A, BBD142
						13 upstream of BBD125 and BBD125A
						5 downstream of BBD128 BBD142
						2 synonymous in BBD 125 and 126
						18 intergenic
rs438646315	13	61419215	0.00212	T	TTCTGTCTCTCTAGTCC	downstream	BBD115
rs207766302	13	61402231	0.00214	C	T	downstream	BBD125A
rs209904071	13	61416027	0.00215	A	G	upstream	BBD115
rs380726512	13	61330175	0.00221	G	A	downstream	BBD128
rs385102822	13	61378548	0.00329	T	A	upstream	BBD125
rs382418397	13	61397678	0.00598	T	C	intron	BBD125A
rs384374330	13	61397687	0.00598	C	A	intron	BBD125A
rs383257518	13	61352169	0.00986	T	C	intron	BBD126
rs382268872	13	61396912	0.01083	G	A	intron	BBD125A
rs386099910	13	61396923	0.01083	A	G	intron	BBD125A
rs440721175	13	61396926	0.01083	C	T	intron	BBD125A
rs461788146	13	61447875	0.01083	GCACTATACAAAC	G	upstream	BBD142
rs43708145	13	61567203	0.0184	C	G	upstream	BBD122A
rs207557631	13	61531039	0.02013	A	G	intron	DEFB119
rs478806965	13	61531479	0.02013	C	T	intron	DEFB119
rs443308678	13	61532622	0.02013	C	T	intron	BBD120
rs43708144	13	61567206	0.02419	T	A	upstream	BBD122A
rs211279769	13	61531749	0.02611	C	T	downstream	BBD120
rs463420551	13	61532678	0.02611	C	T	intron	BBD119
rs379128156	27	5132653	0.02663	T	G	intron	BBD138A
rs43708146	13	61567071	0.02931	T	C	upstream	BBD122A
rs43710842	13	61595302	0.03181	T	C	intron	BBD123
rs43710916	13	61613327	0.03181	A	G	intron	BBD124
rs43710917	13	61613313	0.03181	C	T	intron	BBD124
rs43710915	13	61613491	0.03181	C	T	intron	BBD124
rs43710913	13	61613501	0.03181	G	A	intron	BBD124
rs43710908	13	61613698	0.03181	G	A	intron	BBD124
rs43710907	13	61613811	0.03181	G	C	intron	BBD124
rs385757780	13	61613840	0.03181	TC	T	intron	BBD124
rs43710906	13	61613867	0.03181	A	G	intron	BBD124
rs43710905	13	61613963	0.03181	C	T	intron	BBD124
rs379816295	13	61614303	0.03181	AG	A	intron	BBD124
rs43710900	13	61614749	0.03181	T	C	intron	BBD124
rs43710899	13	61614764	0.03181	A	C	intron	BBD124
rs43710891	13	61616188	0.03181	G	A	upstream	BBD124
rs210729808	13	61584919	0.03315	G	A	intron	ENSBTAG00000020555
rs384764022	13	61397463	0.034	G	C	intron	BBD125A
rs443908511	13	61397614	0.034	G	A	intron	BBD125A
45	13	61397638	0.034	C	CT	intron	BBD125A
rs43710895	13	61615527	0.03646	A	G	upstream	BBD124
rs384503921	13	61328387	0.03682	A	G	intron	BBD128
rs377872690	27	5296571	0.0387	A	G	intergenic	BBD138-ENSBTAG00000047363
rs380887141	27	5296780	0.03972	A	C	intergenic	BBD138-ENSBTAG00000047363
rs43709495	13	61585582	0.03989	T	C	intron	BBD123
rs43709496	13	61585588	0.03989	C	T	intron	BBD123
rs447905784	13	61589773	0.03989	A	AC	intron	BBD123
rs43709494	13	61585572	0.03989	C	T	intron	BBD123
rs43709497	13	61585636	0.03989	G	A	intron	BBD123
rs43709499	13	61586083	0.03989	T	C	intron	BBD123
rs43709504	13	61587053	0.03989	A	T	intron	BBD123
rs43709508	13	61587932	0.03989	T	C	intron	BBD123
rs43709509	13	61588251	0.03989	T	A	intron	BBD123
rs43709515	13	61589489	0.03989	G	A	intron	BBD123
rs43709517	13	61589649	0.03989	C	T	intron	BBD123
rs208491115	13	61590182	0.03989	A	G	intron	BBD123
rs137117950	13	61590737	0.03989	TA	T	intron	BBD123
rs43709526	13	61590891	0.03989	C	T	intron	BBD123
rs43709527	13	61590990	0.03989	T	A	intron	BBD123
rs41709671	13	61551532	0.04111	C	T	intron	BBD121
rs41709669	13	61551575	0.04111	G	A	intron	BBD121
rs41709663	13	61552097	0.04111	T	A	upstream	BBD121
rs109705170	13	61562335	0.04111	C	T	intron	BBD122A
rs109938536	13	61562372	0.04111	T	C	intron	BBD122A
rs43708175	13	61563949	0.04111	C	T	intron	BBD122A
rs43708174	13	61563978	0.04111	A	G	intron	BBD122A
rs43708173	13	61563979	0.04111	T	C	intron	BBD122A
rs43708172	13	61564048	0.04111	A	G	intron	BBD122A
rs43708170	13	61564648	0.04111	G	T	intron	BBD122A
rs43708166	13	61565261	0.04111	G	C	intron	BBD122A
rs109928853	13	61565533	0.04111	A	T	intron	BBD122A
rs43708159	13	61566046	0.04111	G	A	synonymous	BBD122A
rs43708157	13	61566114	0.04111	A	G	upstream	BBD122A
rs110402015	13	61566133	0.04111	C	T	upstream	BBD122A
rs43708155	13	61566664	0.04111	G	C	upstream	BBD122A
rs43708154	13	61566683	0.04111	T	G	upstream	BBD122A
rs43708150	13	61566925	0.04111	A	G	upstream	BBD122A
rs43708149	13	61566952	0.04111	G	A	upstream	BBD122A
rs211656136	13	61572887	0.04111	G	A	downstream	BBD122
rs210236693	13	61574437	0.04111	T	C	intron	BBD122
rs385768306	13	61574511	0.04111	T	TC	intron	BBD122
rs136074201	13	61566187	0.04125	TG	T	upstream	BBD122A
rs134076463	13	61566200	0.04125	AC	A	upstream	BBD122A
rs210118653	13	61574410	0.0422	G	C	intron	BBD122
rs43708176	13	61563943	0.04287	G	A	intron	BBD122A
rs43708169	13	61564768	0.04287	T	G	intron	BBD122A
rs43708168	13	61564783	0.04287	A	C	intron	BBD122A
rs137275002	13	61566019	0.04287	CG	C	intron	BBD122A
rs43707274	13	61572744	0.04287	T	A	downstream	BBD122
rs379296298	13	61572764	0.04287	TC	T	downstream	BBD122
rs454840647	13	61572769	0.04287	G	A	downstream	BBD122
rs379860764	13	61588098	0.04296	T	TACA	intron	BBD123
rs43708165	13	61565322	0.04383	A	G	intron	BBD122A
rs43708164	13	61565325	0.04383	C	T	intron	BBD122A
rs209835134	13	61578141	0.04655	G	A	upstream	BBD122
rs210662027	27	5162095	0.04696	C	A	non synonymous	ENSBTAG00000047421
rs43709492	13	61585007	0.04709	A	G	intron	BBD123

## Sheet: Exome seq summary stats
Table S3
Bull AI Code		Total Reads	% Aligned	% On target	% Duplication	%2X	%10X	%20X	%30X
Holstein-Friesian High Fertility
Bull 1		78048261	94.4	51.4	3.9	97.9	88.1	69.4	50.4
Bull 2		35550206	92.9	55.1	3.1	94.7	66	31.3	9.3
Bull 3		53731626	94.3	53.3	3.6	97.1	81.4	54.9	30.3
Bull 4		43239255	93.8	53.8	3	96.7	77.2	42.2	15
Bull 5		23716853	94.3	55.9	3	92.4	49.3	11.2	1.6
Bull 6		41483730	94	54.4	3	96.3	74	40.5	15.1
Holstein-Friesian Low Fertility
Bull 7		36979092	93.6	55.6	2.9	96.3	72.6	33.8	9.4
Bull 8		64031638	94.6	50.9	3.4	97	82.4	59.5	38.5
Bull 9		27839780	94.1	56	2.9	94.6	58.7	16.9	2.8
Bull 10		34814185	94.3	55	2.9	95.1	66.5	30.5	8.7
Bull 11		45393737	94.2	51.4	6.4	95.4	71.4	42.8	19.3
Bull 12		29749347	93.6	54.3	2.7	93.5	58	21.1	4.5
Limousin High Fertility
Bull 13		36575977	94.3	51.2	6.3	95.7	67.5	28.4	6.7
Bull 14		30797458	93.1	55	3	95.3	64.6	22	4.3
Bull 15		37479255	93.6	55.6	3.1	95.9	72.7	34	9.5
Limousin Low Fertility
Bull 16		35911606	93.5	55.6	2.8	96.2	71.5	30.9	7.7
Bull 17		36495314	94.2	54.9	3.5	95.8	69.6	33.2	9.9
Bull 18		43534826	93.6	52	3.9	96.4	76.1	40.9	14
Belgian Blue High Fertility
Bull 19		33132619	94.7	53.4	2.6	93.9	60.9	26.9	7.6
Bull 20		40152528	93.4	53.5	3.4	96.6	75.2	37.3	11.1
Bull 21		33592242	93.4	51.7	3.3	95.6	66	22.4	4.2
Belgian Blue Low Fertility
Bull 22		31737661	93.9	53.7	4	95.5	65.3	21.5	3.9
Bull 23		30025158	93.6	54.9	2.8	93.2	57.7	22.9	5.6
Bull 24		31034034	94.3	53.7	2.9	92.8	57.2	23.9	6.2
Mean		38960266	93.9	53.8	3.4	95.4	68.7	33.3	12.3
Min		23716853	92.9	50.9	2.6	92.4	49.3	11.2	1.64
Max		78048261	94.7	56	6.4	97.9	88.1	69.4	50.4

## Sheet: Exome seq
Table S4
SNPID	Chr	Position	A1	A2	N	effB	se_effB	chi2.1df	P1df	effAB	effBB	chi2.2df	P2df	Pc1df
4792	11	49866483	1	2	22	0.100235	0.0263239	14.499	0.00014	0.100235	NA	14.499	0.00014	0.00014
10509	13	53691410	1	2	22	-0.06444	0.0183415	12.3425	0.000443	-0.0546	-0.12801	12.4742	0.001956	0.000443
rs109065788	3	104587541	1	2	22	0.089557	0.0259927	11.8713	0.00057	-0.04071	0.048849	-988.119	1	0.00057
rs137356698	18	36955817	1	2	22	-0.09525	0.0277874	11.7493	0.000609	-0.09525	NA	11.7493	0.000609	0.000609
rs42670353	15	47385334	1	2	21	0.078674	0.0229568	11.7447	0.00061	0.08254	0.160124	11.7487	0.002811	0.00061
rs133213758	14	56982732	1	2	21	0.064252	0.0188521	11.6161	0.000654	0.068504	0.127176	11.6486	0.002955	0.000654
71552	5	102028024	1	2	22	-0.09432	0.0277874	11.5205	0.000688	-0.09432	NA	11.5205	0.000688	0.000688
rs42033755	23	45098361	1	2	22	-0.06237	0.0184956	11.3698	0.000746	-0.07847	-0.11307	11.965	0.002523	0.000746
rs41874538	18	36941544	1	2	21	-0.09035	0.0271886	11.0429	0.00089	-0.09035	NA	11.0429	0.00089	0.00089
18036	15	80338451	1	2	22	0.086193	0.0259927	10.9961	0.000913	0.086193	NA	10.9961	0.000913	0.000913
rs380166658	10	25168531	1	2	22	-0.08609	0.0259927	10.9695	0.000926	-0.08609	NA	10.9695	0.000926	0.000926
rs109194993	14	56790188	1	2	20	0.063215	0.0192032	10.8366	0.000995	0.090089	0.118543	12.0029	0.002475	0.000995
rs210428031	18	36847662	1	2	22	-0.09518	0.0290608	10.7274	0.001056	-0.09518	NA	10.7274	0.001056	0.001056
rs378294791	18	36888695	1	2	22	-0.09518	0.0290608	10.7274	0.001056	-0.09518	NA	10.7274	0.001056	0.001056
rs110682224	23	47671466	1	2	22	0.072604	0.0225104	10.4029	0.001258	0.083856	0.151042	10.482	0.005295	0.001258
rs42039246	23	47671486	1	2	22	0.072604	0.0225104	10.4029	0.001258	0.083856	0.151042	10.482	0.005295	0.001258
71535	5	101799144	1	2	22	-0.07259	0.0227971	10.1382	0.001452	-0.09427	-0.09458	11.5205	0.00315	0.001452
54062	28	35602644	1	2	22	0.088365	0.0277874	10.1125	0.001473	0.088365	NA	10.1125	0.001473	0.001473
54063	28	35602648	1	2	22	0.088365	0.0277874	10.1125	0.001473	0.088365	NA	10.1125	0.001473	0.001473
rs110891650	21	58173287	1	2	19	-0.09144	0.0288401	10.0528	0.001521	-0.09144	NA	10.0528	0.001521	0.001521
rs210545527	1	66720864	1	2	21	0.093191	0.0296083	9.90653	0.001647	0.093191	NA	9.90653	0.001647	0.001647
rs42390179	13	53691380	1	2	22	-0.05678	0.0180808	9.86239	0.001687	-0.04805	-0.11114	9.94152	0.006938	0.001687
rs42390183	13	53691523	1	2	22	-0.05678	0.0180808	9.86239	0.001687	-0.04805	-0.11114	9.94152	0.006938	0.001687
rs209683979	10	22632195	1	2	22	0.086914	0.0277874	9.78336	0.001761	-0.02765	0.05926	-990.207	1	0.001761
rs211574498	10	22632251	1	2	22	0.086914	0.0277874	9.78336	0.001761	-0.02765	0.05926	-990.207	1	0.001761
rs208577116	27	4814291	1	2	22	0.086899	0.0277874	9.77996	0.001764	0.086899	NA	9.77996	0.001764	0.001764
rs137486579	5	103590725	1	2	19	0.054819	0.0175649	9.74041	0.001803	0.098635	0.102469	12.0854	0.002375	0.001803
rs207749852	5	101839940	1	2	21	-0.06321	0.0202911	9.70322	0.001839	-0.10354	-0.08975	12.3694	0.002061	0.001839
rs109486957	24	45846296	1	2	22	-0.0568	0.0183415	9.58937	0.001957	-0.07581	-0.11178	10.1792	0.006161	0.001957
rs208650133	1	145852388	1	2	21	0.091526	0.0296083	9.55567	0.001993	0.091526	NA	9.55567	0.001993	0.001993
rs386019182	25	36129071	1	2	20	0.086458	0.0280347	9.51073	0.002043	0.086458	NA	9.51073	0.002043	0.002043
69049	5	29229265	1	2	22	-0.08104	0.0263239	9.47752	0.00208	-0.08104	NA	9.47752	0.00208	0.00208
69050	5	29229273	1	2	22	-0.08104	0.0263239	9.47752	0.00208	-0.08104	NA	9.47752	0.00208	0.00208
rs383833589	11	73186745	1	2	22	0.085452	0.0277874	9.45679	0.002104	0.085452	NA	9.45679	0.002104	0.002104
rs135767303	27	4787402	1	2	19	-0.05934	0.0193077	9.44479	0.002117	-0.03418	-0.11081	10.075	0.00649	0.002117
rs110054845	13	62911377	1	2	20	0.07096	0.0231219	9.41859	0.002148	0.062865	0.143591	9.51496	0.008587	0.002148
37779	21	35137019	1	2	22	0.084938	0.0277874	9.34349	0.002238	0.084938	NA	9.34349	0.002238	0.002238
rs134076463	13	61566200	1	2	22	0.059212	0.0193738	9.34097	0.002241	0.057723	0.118797	9.34504	0.009349	0.002241
rs135526657	13	53691295	1	2	22	-0.05682	0.0186537	9.27815	0.002319	-0.05283	-0.11265	9.29569	0.009582	0.002319
rs135239267	15	14706950	1	2	22	0.047687	0.015698	9.22797	0.002383	0.057246	0.094958	9.35135	0.009319	0.002383
rs211655139	27	4767438	1	2	19	-0.04928	0.0162479	9.20048	0.00242	-0.04257	-0.10058	9.26534	0.009729	0.00242
29956	19	27364541	1	2	22	0.059874	0.0197429	9.19709	0.002424	0.063995	0.114596	9.24202	0.009843	0.002424
rs43710844	13	61595572	1	2	22	-0.05819	0.0191969	9.18875	0.002435	-0.07176	-0.11638	9.46142	0.00882	0.002435
rs43710845	13	61595582	1	2	22	-0.05819	0.0191969	9.18875	0.002435	-0.07176	-0.11638	9.46142	0.00882	0.002435
rs43710896	13	61615478	1	2	22	0.058191	0.0191969	9.18875	0.002435	0.044619	0.116383	9.46142	0.00882	0.002435
rs43710895	13	61615527	1	2	22	0.058191	0.0191969	9.18875	0.002435	0.044619	0.116383	9.46142	0.00882	0.002435
rs211102509	27	36306768	1	2	22	-0.05469	0.0180444	9.18572	0.002439	-0.0487	-0.11343	9.25624	0.009773	0.002439
rs135575850	3	845080	1	2	21	0.059208	0.0195894	9.13523	0.002507	0.073371	0.109337	9.56827	0.008361	0.002507
rs133583927	3	2631743	1	2	22	0.055435	0.0183415	9.13491	0.002508	0.052179	0.110586	9.14933	0.01031	0.002508
rs211127734	7	39401416	1	2	21	-0.04756	0.0157465	9.12435	0.002522	-0.05972	-0.09559	9.28858	0.009616	0.002522
rs380459900	3	117667441	1	2	21	-0.06003	0.0198846	9.11457	0.002536	-0.0872	-0.10413	10.724	0.004692	0.002536
1396	10	25169015	1	2	22	-0.07846	0.0259927	9.11105	0.002541	-0.07846	NA	9.11105	0.002541	0.002541
rs110048309	5	101839842	1	2	22	-0.06	0.0198868	9.10174	0.002554	-0.09825	-0.08447	11.5942	0.003036	0.002554
rs211190151	5	101897040	1	2	22	-0.06	0.0198868	9.10174	0.002554	-0.09825	-0.08447	11.5942	0.003036	0.002554
44565	23	28503148	1	2	22	-0.07941	0.0263239	9.09995	0.002556	-0.07941	NA	9.09995	0.002556	0.002556
44566	23	28503169	1	2	22	-0.07939	0.0263239	9.09592	0.002562	-0.07939	NA	9.09592	0.002562	0.002562
44567	23	28503170	1	2	22	-0.07939	0.0263239	9.09592	0.002562	-0.07939	NA	9.09592	0.002562	0.002562
rs207884301	29	45029782	1	2	21	0.068169	0.0226315	9.07301	0.002594	0.071932	0.125414	9.13282	0.010395	0.002594
rs211507180	29	48908966	1	2	19	-0.06451	0.0214746	9.0235	0.002665	-0.06213	-0.13158	9.03595	0.010911	0.002665
rs109365856	28	44022923	1	2	22	-0.05183	0.0172647	9.01404	0.002679	-0.05781	-0.10111	9.08122	0.010667	0.002679
rs133515640	28	44026446	1	2	22	-0.05183	0.0172647	9.01404	0.002679	-0.05781	-0.10111	9.08122	0.010667	0.002679
rs136758048	3	2631814	1	2	22	0.059842	0.0199355	9.01058	0.002684	0.025209	0.10649	10.0645	0.006524	0.002684
rs134306935	3	2631817	1	2	22	0.059842	0.0199355	9.01058	0.002684	0.025209	0.10649	10.0645	0.006524	0.002684
rs378374956	10	24283297	1	2	22	-0.087	0.0290608	8.96239	0.002756	-0.087	NA	8.96239	0.002756	0.002756
rs380294736	10	24283298	1	2	22	-0.087	0.0290608	8.96239	0.002756	-0.087	NA	8.96239	0.002756	0.002756
rs383014439	23	47026211	1	2	22	-0.09208	0.030884	8.88897	0.002869	-0.09208	NA	8.88897	0.002869	0.002869
rs43708158	13	61566112	1	2	22	0.057221	0.0191969	8.88485	0.002875	0.045427	0.114442	9.09072	0.010616	0.002875
rs43708157	13	61566114	1	2	22	-0.05722	0.0191969	8.88485	0.002875	-0.06901	-0.11444	9.09072	0.010616	0.002875
rs110199159	13	61566125	1	2	22	-0.05722	0.0191969	8.88485	0.002875	-0.06901	-0.11444	9.09072	0.010616	0.002875
42210	23	26938067	1	2	22	0.086307	0.0290608	8.82021	0.002979	0.086307	NA	8.82021	0.002979	0.002979
rs207534154	5	102267820	1	2	22	-0.08621	0.0290608	8.80131	0.00301	-0.08621	NA	8.80131	0.00301	0.00301
rs109278406	10	17663760	1	2	22	0.049398	0.0166629	8.78837	0.003032	0.062383	0.10136	8.97165	0.011268	0.003032
64059	4	14281362	1	2	19	0.088569	0.0299389	8.75169	0.003093	0.088569	NA	8.75169	0.003093	0.003093
rs136755005	25	26716513	1	2	21	0.086785	0.0294122	8.7063	0.003171	0.086785	NA	8.7063	0.003171	0.003171
65275	4	93636375	1	2	22	0.081951	0.0277874	8.69777	0.003186	0.081951	NA	8.69777	0.003186	0.003186
rs110194405	14	56788346	1	2	21	0.059982	0.0203502	8.68753	0.003204	0.069462	0.11867	8.82877	0.012102	0.003204
rs379373707	28	36211758	1	2	22	-0.07624	0.0258851	8.67552	0.003225	-0.07624	NA	8.67552	0.003225	0.003225
rs135357908	24	49519190	1	2	20	0.068526	0.0232681	8.67336	0.003229	0.074432	0.120555	8.81127	0.012208	0.003229
rs378040939	21	9629875	1	2	20	-0.06689	0.0227565	8.63875	0.003291	-0.08587	-0.08074	10.1288	0.006318	0.003291
rs41614899	18	47063035	1	2	22	0.081462	0.0277874	8.59444	0.003372	0.081462	NA	8.59444	0.003372	0.003372
rs132820469	15	14706967	1	2	21	0.048201	0.0164479	8.58808	0.003384	0.058691	0.096402	8.72366	0.012755	0.003384
rs210111786	23	28333967	1	2	21	0.055225	0.0188521	8.58126	0.003396	0.051173	0.111716	8.61073	0.013496	0.003396
rs211431334	23	28333971	1	2	21	0.055225	0.0188521	8.58126	0.003396	0.051173	0.111716	8.61073	0.013496	0.003396
rs208174012	23	28333974	1	2	21	0.055225	0.0188521	8.58126	0.003396	0.051173	0.111716	8.61073	0.013496	0.003396
rs379180356	23	28333975	1	2	21	0.055225	0.0188521	8.58126	0.003396	0.051173	0.111716	8.61073	0.013496	0.003396
rs108987177	13	53830059	1	2	22	0.051577	0.0176247	8.56392	0.003429	0.045095	0.105855	8.64658	0.013256	0.003429
rs110119057	13	52499287	1	2	22	-0.08483	0.0290608	8.51993	0.003513	0.061691	-0.02313	-991.47	1	0.003513
rs109710505	13	61562044	1	2	22	0.056539	0.0193738	8.51647	0.003519	0.05116	0.114422	8.56946	0.013777	0.003519
64473	4	45649078	1	2	22	0.075536	0.0258851	8.51544	0.003521	0.075536	NA	8.51544	0.003521	0.003521
rs110568805	3	587100	1	2	22	0.047556	0.0163039	8.50802	0.003536	0.032229	0.091957	8.7435	0.012629	0.003536
48512	24	47305225	1	2	22	0.084682	0.0290608	8.49113	0.003569	0.084682	NA	8.49113	0.003569	0.003569
rs135216286	26	43119909	1	2	22	0.059653	0.0204958	8.47107	0.003608	0.067582	0.123829	8.50684	0.014216	0.003608
rs136871447	23	27691482	1	2	19	0.081409	0.0279871	8.46122	0.003628	0.085198	0.154254	8.504	0.014236	0.003628
rs41257102	25	27117547	1	2	20	0.068176	0.0234629	8.44295	0.003665	0.02627	0.106474	8.90241	0.011664	0.003665
rs109434452	1	33509095	1	2	22	-0.0781	0.026905	8.42634	0.003698	-0.0781	NA	8.42634	0.003698	0.003698
rs109912568	21	32838997	1	2	22	-0.06452	0.0222342	8.42132	0.003708	-0.05641	-0.15196	8.68512	0.013003	0.003708
rs211635490	29	42851753	1	2	20	-0.0593	0.0204344	8.42119	0.003709	-0.05745	-0.12071	8.42956	0.014776	0.003709
rs109001002	13	23171911	1	2	22	0.064465	0.0222342	8.40636	0.003739	0.07562	0.09407	9.00126	0.011102	0.003739
rs110402015	13	61566133	1	2	22	0.056139	0.0193738	8.39643	0.00376	0.050179	0.113768	8.4615	0.014541	0.00376
8606	12	75705168	1	2	22	-0.08043	0.0277874	8.3788	0.003796	-0.08043	NA	8.3788	0.003796	0.003796
rs208001442	27	36306702	1	2	21	-0.05841	0.0201814	8.37579	0.003803	-0.0507	-0.12552	8.50981	0.014194	0.003803
rs110956440	13	53856259	1	2	22	0.049469	0.0171081	8.3611	0.003833	0.033189	0.102455	8.82011	0.012155	0.003833
rs110415135	13	53856354	1	2	22	0.049469	0.0171081	8.3611	0.003833	0.033189	0.102455	8.82011	0.012155	0.003833
rs137163248	7	26848018	1	2	22	-0.08035	0.0277874	8.36076	0.003834	0.025565	-0.05478	-991.629	1	0.003834
rs211167248	3	8195944	1	2	22	0.076099	0.0263239	8.35723	0.003842	0.076099	NA	8.35723	0.003842	0.003842
rs133630601	19	6736630	1	2	21	0.068618	0.0237395	8.35482	0.003847	0.085582	0.103309	9.01134	0.011046	0.003847
rs137220161	19	6736651	1	2	21	0.068618	0.0237395	8.35482	0.003847	0.085582	0.103309	9.01134	0.011046	0.003847
rs208662204	8	53196300	1	2	22	0.047112	0.0163039	8.34978	0.003857	0.054518	0.095748	8.40476	0.01496	0.003857
rs210436735	8	53196324	1	2	22	0.047112	0.0163039	8.34978	0.003857	0.054518	0.095748	8.40476	0.01496	0.003857
80375	8	53196339	1	2	22	0.047112	0.0163039	8.34978	0.003857	0.054518	0.095748	8.40476	0.01496	0.003857
33042	1	45031919	1	2	22	0.075906	0.0263239	8.3148	0.003932	0.075906	NA	8.3148	0.003932	0.003932
33043	1	45031921	1	2	22	0.075906	0.0263239	8.3148	0.003932	0.075906	NA	8.3148	0.003932	0.003932
rs133071062	8	98335253	1	2	22	0.064004	0.0222342	8.28642	0.003994	0.069023	0.112322	8.40686	0.014944	0.003994
rs42797559	1	102337994	1	2	22	0.055561	0.0193291	8.26254	0.004047	0.082455	0.121998	8.87043	0.011853	0.004047
35929	20	31697415	1	2	22	-0.0835	0.0290608	8.25485	0.004064	-0.0835	NA	8.25485	0.004064	0.004064
rs384462849	26	25132951	1	2	21	0.089557	0.0311963	8.24123	0.004095	0.089557	NA	8.24123	0.004095	0.004095
rs135710768	3	2631891	1	2	22	0.051849	0.0180808	8.22328	0.004136	0.039128	0.100164	8.39134	0.015061	0.004136
rs133105057	3	2631896	1	2	22	0.051849	0.0180808	8.22328	0.004136	0.039128	0.100164	8.39134	0.015061	0.004136
rs109863352	7	26851361	1	2	22	-0.06898	0.0240646	8.21552	0.004153	-0.03203	-0.11024	8.62061	0.013429	0.004153
rs207588089	5	29273589	1	2	22	-0.0643	0.0224403	8.20923	0.004168	-0.07442	-0.10226	8.56764	0.01379	0.004168
rs41772393	15	61947982	1	2	22	0.088423	0.030884	8.1971	0.004196	-0.06833	0.020096	-991.793	1	0.004196
rs110819858	10	1760793	1	2	22	-0.05044	0.0176247	8.18995	0.004212	-0.03252	-0.10834	8.82159	0.012146	0.004212
rs211439766	15	968809	1	2	22	0.083142	0.0290608	8.18507	0.004224	0.083142	NA	8.18507	0.004224	0.004224
42188	23	26937980	1	2	22	0.083142	0.0290608	8.18507	0.004224	0.083142	NA	8.18507	0.004224	0.004224
rs385653485	15	968346	1	2	21	0.089749	0.0314044	8.16736	0.004265	0.089749	NA	8.16736	0.004265	0.004265
rs110585167	14	56789993	1	2	21	-0.07217	0.0252631	8.16207	0.004278	-0.07021	-0.14563	8.16923	0.01683	0.004278
rs378489667	3	20772910	1	2	22	-0.08816	0.030884	8.14831	0.00431	-0.08816	NA	8.14831	0.00431	0.00431
rs132726643	3	2631037	1	2	22	0.055291	0.0193738	8.14473	0.004319	0.04511	0.108546	8.26625	0.016033	0.004319
rs133317825	8	112149281	1	2	20	0.063785	0.0223776	8.12479	0.004366	0.062396	0.128076	8.12797	0.01718	0.004366
rs109308976	1	58544994	1	2	22	0.079151	0.0277874	8.11373	0.004393	0.079151	NA	8.11373	0.004393	0.004393
rs207761272	23	48924226	1	2	22	0.059789	0.020991	8.11291	0.004395	0.062968	0.115491	8.1438	0.017045	0.004395
rs42455172	29	12753944	1	2	22	0.064092	0.0225104	8.10661	0.00441	0.070384	0.121407	8.21341	0.016462	0.00441
rs132844558	13	61562158	1	2	22	0.057713	0.0202866	8.09325	0.004443	0.050103	0.116501	8.18834	0.01667	0.004443
10868	13	61562217	1	2	22	-0.05771	0.0202866	8.09325	0.004443	-0.0664	-0.1165	8.18834	0.01667	0.004443
rs211656136	13	61572887	1	2	22	-0.05771	0.0202866	8.09325	0.004443	-0.0664	-0.1165	8.18834	0.01667	0.004443
rs43707273	13	61573051	1	2	22	0.057713	0.0202866	8.09325	0.004443	0.050103	0.116501	8.18834	0.01667	0.004443
rs41766855	15	47268097	1	2	21	0.088718	0.0311954	8.08811	0.004456	-0.07024	0.018482	-991.902	1	0.004456
rs137490509	5	98413064	1	2	22	0.052994	0.0186537	8.07104	0.004498	0.071789	0.099786	8.75891	0.012532	0.004498
rs382435527	3	119870018	1	2	22	0.082536	0.0290608	8.06626	0.00451	0.082536	NA	8.06626	0.00451	0.00451
rs109754436	7	40190588	1	2	22	-0.05882	0.0207115	8.06613	0.00451	-0.07955	-0.10687	8.98279	0.011205	0.00451
82248	9	23792669	1	2	22	-0.05662	0.0199355	8.0657	0.004511	-0.04856	-0.11819	8.21467	0.016452	0.004511
rs110688993	19	27364387	1	2	21	0.064956	0.022875	8.06342	0.004517	0.068632	0.11924	8.11929	0.017255	0.004517
rs385919194	23	16390377	1	2	19	0.059565	0.0209816	8.05953	0.004526	0.083429	0.098558	8.9363	0.011469	0.004526
74405	6	67747585	1	2	22	0.07738	0.0272728	8.05011	0.00455	0.086773	0.151289	8.1759	0.016774	0.00455
rs135330434	11	7414512	1	2	21	0.064977	0.0229214	8.0358	0.004586	0.066978	0.123881	8.05464	0.017822	0.004586
55706	29	38920547	1	2	22	0.076251	0.026905	8.03209	0.004596	0.076251	NA	8.03209	0.004596	0.004596
rs377953607	13	60209178	1	2	22	0.062956	0.0222342	8.01736	0.004633	0.073461	0.093083	8.54493	0.013947	0.004633
28211	18	63833809	1	2	22	0.087436	0.030884	8.01521	0.004639	0.087436	NA	8.01521	0.004639	0.004639
rs382042648	24	49177196	1	2	22	0.064526	0.0227971	8.01147	0.004648	0.072372	0.110745	8.19245	0.016635	0.004648
rs383466180	24	49177231	1	2	22	0.064526	0.0227971	8.01147	0.004648	0.072372	0.110745	8.19245	0.016635	0.004648
rs377973697	24	49177233	1	2	22	0.064526	0.0227971	8.01147	0.004648	0.072372	0.110745	8.19245	0.016635	0.004648
rs109332848	24	49177251	1	2	22	0.064526	0.0227971	8.01147	0.004648	0.072372	0.110745	8.19245	0.016635	0.004648
rs208350421	24	49177252	1	2	22	0.064526	0.0227971	8.01147	0.004648	0.072372	0.110745	8.19245	0.016635	0.004648
rs110903229	24	45853463	1	2	22	-0.04841	0.0171081	8.00853	0.004656	-0.05978	-0.09437	8.23239	0.016306	0.004656
rs207522842	7	39404500	1	2	21	-0.04666	0.0164944	8.00079	0.004676	-0.04979	-0.0936	8.01179	0.018208	0.004676
rs383357007	24	21398143	1	2	22	-0.06289	0.0222342	8.0002	0.004677	-0.05395	-0.15103	8.32038	0.015605	0.004677
rs385645332	5	95546583	1	2	22	0.076097	0.026905	7.99958	0.004679	0.076097	NA	7.99958	0.004679	0.004679
19117	16	5869688	1	2	22	0.051539	0.0182284	7.99437	0.004692	0.067224	0.109597	8.17569	0.016775	0.004692
rs381858279	7	53620870	1	2	22	-0.08726	0.030884	7.9823	0.004724	0.019831	-0.06743	-992.008	1	0.004724
rs109178865	23	7796527	1	2	22	-0.05614	0.0198868	7.96821	0.004761	-0.01184	-0.08718	9.02497	0.010971	0.004761
rs209284459	23	7796591	1	2	22	-0.05614	0.0198868	7.96821	0.004761	-0.01184	-0.08718	9.02497	0.010971	0.004761
rs211365478	23	7796634	1	2	22	-0.05614	0.0198868	7.96821	0.004761	-0.01184	-0.08718	9.02497	0.010971	0.004761
rs109193469	26	42955109	1	2	20	-0.05988	0.0212243	7.9592	0.004784	-0.05286	-0.12794	8.08057	0.017592	0.004784
rs110530791	23	26922651	1	2	19	-0.09002	0.0319656	7.93113	0.004859	-0.09002	NA	7.93113	0.004859	0.004859
rs210353653	9	8427066	1	2	22	-0.08691	0.030884	7.91882	0.004892	-0.08691	NA	7.91882	0.004892	0.004892
rs208901379	16	5959952	1	2	22	-0.06254	0.0222342	7.91217	0.00491	-0.05342	-0.15083	8.24503	0.016204	0.00491
rs208280444	6	73492597	1	2	21	-0.08879	0.0315903	7.90045	0.004942	-0.08879	NA	7.90045	0.004942	0.004942
rs110652261	5	72077090	1	2	22	-0.0623	0.0221667	7.90023	0.004943	-0.05281	-0.15311	8.30091	0.015757	0.004943
rs386089250	27	28331843	1	2	21	-0.05701	0.020286	7.89729	0.004951	-0.07207	-0.10518	8.37278	0.015201	0.004951
rs109276935	11	6929534	1	2	22	0.052944	0.0188571	7.88274	0.004991	0.066843	0.111679	8.03837	0.017968	0.004991
rs109795696	19	27364830	1	2	21	0.063057	0.0224645	7.87895	0.005001	0.066246	0.116854	7.92256	0.019039	0.005001
rs378655691	4	103370232	1	2	22	-0.05528	0.0196956	7.87743	0.005006	-0.07959	-0.0822	9.27772	0.009669	0.005006
32642	1	30300876	1	2	22	-0.08659	0.030884	7.8604	0.005053	-0.08659	NA	7.8604	0.005053	0.005053
rs135039762	28	39510616	1	2	22	-0.05574	0.0198868	7.85667	0.005063	-0.05026	-0.11658	7.90787	0.019179	0.005063
rs110575496	12	50715938	1	2	22	0.077879	0.0277874	7.85492	0.005068	-0.0531	0.02478	-992.135	1	0.005068
rs43699833	12	50722145	1	2	22	0.077879	0.0277874	7.85492	0.005068	-0.0531	0.02478	-992.135	1	0.005068
rs132735323	12	50722148	1	2	22	-0.07788	0.0277874	7.85492	0.005068	-0.07788	NA	7.85492	0.005068	0.005068
rs382595242	19	45726994	1	2	22	-0.08653	0.030884	7.85084	0.00508	-0.08653	NA	7.85084	0.00508	0.00508
rs136264732	19	6736658	1	2	22	0.065301	0.0233265	7.83676	0.005119	0.081017	0.098744	8.42037	0.014844	0.005119
rs136995498	19	6736662	1	2	22	0.065301	0.0233265	7.83676	0.005119	0.081017	0.098744	8.42037	0.014844	0.005119
830	10	22845023	1	2	22	-0.09393	0.0335565	7.83479	0.005125	-0.09393	NA	7.83479	0.005125	0.005125
rs42032036	23	42336168	1	2	21	-0.06462	0.0230926	7.82968	0.00514	-0.08179	-0.12559	8.27739	0.015944	0.00514
rs211597649	24	56414375	1	2	22	-0.05217	0.0186537	7.82166	0.005162	-0.05287	-0.10451	7.82219	0.020019	0.005162
rs110121696	24	56414515	1	2	22	-0.05217	0.0186537	7.82166	0.005162	-0.05287	-0.10451	7.82219	0.020019	0.005162
rs380063176	5	102400807	1	2	22	-0.06193	0.0221667	7.80445	0.005212	-0.06772	-0.10648	7.9534	0.018747	0.005212
rs136647169	3	14673293	1	2	21	0.074783	0.0267817	7.79696	0.005233	0.074783	NA	7.79696	0.005233	0.005233
rs136840600	23	42335491	1	2	22	-0.06422	0.0230195	7.78228	0.005276	-0.07729	-0.12559	8.05069	0.017857	0.005276
rs109470698	23	42335786	1	2	22	-0.06422	0.0230195	7.78228	0.005276	-0.07729	-0.12559	8.05069	0.017857	0.005276
rs135456905	23	42336112	1	2	22	-0.06422	0.0230195	7.78228	0.005276	-0.07729	-0.12559	8.05069	0.017857	0.005276
rs42031526	23	42338335	1	2	22	0.064217	0.0230195	7.78228	0.005276	0.048298	0.125591	8.05069	0.017857	0.005276
34155	1	110025563	1	2	22	0.075056	0.026905	7.78224	0.005276	0.075056	NA	7.78224	0.005276	0.005276
rs43644082	10	81033232	1	2	19	-0.05469	0.0196126	7.77634	0.005294	-0.03985	-0.10938	8.04748	0.017886	0.005294
rs41772250	15	47492574	1	2	19	0.058851	0.0211205	7.76409	0.00533	0.082588	0.129354	8.02591	0.01808	0.00533
rs133456669	17	72808943	1	2	21	0.082511	0.0296299	7.75469	0.005357	0.082511	NA	7.75469	0.005357	0.005357
rs210010480	5	101402234	1	2	22	-0.086	0.030884	7.75375	0.00536	-0.086	NA	7.75375	0.00536	0.00536
71840	5	102952149	1	2	22	-0.086	0.030884	7.75375	0.00536	-0.086	NA	7.75375	0.00536	0.00536
rs110757921	13	53829980	1	2	22	0.050347	0.0180808	7.75365	0.00536	0.039088	0.105023	8.00602	0.018261	0.00536
rs377945735	13	53856148	1	2	22	0.050347	0.0180808	7.75365	0.00536	0.039088	0.105023	8.00602	0.018261	0.00536
rs211578324	7	8068547	1	2	22	0.050183	0.0180444	7.73427	0.005418	0.053435	0.098161	7.7551	0.020701	0.005418
rs210437878	10	22631645	1	2	19	0.081677	0.0293709	7.73333	0.005421	-0.02025	0.061423	-992.257	1	0.005421
rs384215977	7	7828266	1	2	19	0.089822	0.0323094	7.72869	0.005435	0.089822	NA	7.72869	0.005435	0.005435
rs41811160	16	53262642	1	2	19	0.055287	0.0198879	7.72807	0.005437	0.057216	0.111236	7.73114	0.020951	0.005437
rs208366702	10	46014874	1	2	22	0.071955	0.0258851	7.72727	0.005439	-0.03598	0.035978	-992.263	1	0.005439
rs210710387	10	46014884	1	2	22	0.071955	0.0258851	7.72727	0.005439	-0.03598	0.035978	-992.263	1	0.005439
rs134960422	29	42360668	1	2	22	0.06968	0.0250696	7.72532	0.005445	0.113913	0.171884	8.31779	0.015625	0.005445
1222	10	24646173	1	2	22	0.074732	0.026905	7.71525	0.005476	0.074732	NA	7.71525	0.005476	0.005476
rs135162090	4	19454625	1	2	22	0.062288	0.0224403	7.7045	0.005508	0.065649	0.113841	7.761	0.020641	0.005508
rs41700745	13	64639392	1	2	22	-0.05747	0.0207115	7.6993	0.005524	-0.06092	-0.11612	7.71028	0.021171	0.005524
6633	12	707780	1	2	22	-0.08569	0.030884	7.69908	0.005525	-0.08569	NA	7.69908	0.005525	0.005525
6634	12	707782	1	2	22	-0.08569	0.030884	7.69908	0.005525	-0.08569	NA	7.69908	0.005525	0.005525
6635	12	707786	1	2	22	-0.08569	0.030884	7.69908	0.005525	-0.08569	NA	7.69908	0.005525	0.005525
6636	12	707805	1	2	22	-0.08569	0.030884	7.69908	0.005525	-0.08569	NA	7.69908	0.005525	0.005525
rs379640040	12	708409	1	2	22	-0.08569	0.030884	7.69908	0.005525	-0.08569	NA	7.69908	0.005525	0.005525
6641	12	708425	1	2	22	-0.08569	0.030884	7.69908	0.005525	-0.08569	NA	7.69908	0.005525	0.005525
6643	12	708437	1	2	22	-0.08569	0.030884	7.69908	0.005525	-0.08569	NA	7.69908	0.005525	0.005525
rs381538752	12	708457	1	2	22	-0.08569	0.030884	7.69908	0.005525	-0.08569	NA	7.69908	0.005525	0.005525
rs384885777	12	708467	1	2	22	-0.08569	0.030884	7.69908	0.005525	-0.08569	NA	7.69908	0.005525	0.005525
rs208432327	15	968720	1	2	22	0.085684	0.030884	7.69718	0.005531	0.085684	NA	7.69718	0.005531	0.005531
rs209584443	15	968792	1	2	22	0.085684	0.030884	7.69718	0.005531	0.085684	NA	7.69718	0.005531	0.005531
rs379199761	15	968908	1	2	22	0.085684	0.030884	7.69718	0.005531	0.085684	NA	7.69718	0.005531	0.005531
rs210280359	15	968940	1	2	22	0.085684	0.030884	7.69718	0.005531	0.085684	NA	7.69718	0.005531	0.005531
rs385486807	15	968996	1	2	22	0.085684	0.030884	7.69718	0.005531	0.085684	NA	7.69718	0.005531	0.005531
rs208841053	15	969066	1	2	22	0.085684	0.030884	7.69718	0.005531	0.085684	NA	7.69718	0.005531	0.005531
13275	15	969098	1	2	22	0.085684	0.030884	7.69718	0.005531	0.085684	NA	7.69718	0.005531	0.005531
rs210950204	15	969189	1	2	22	0.085684	0.030884	7.69718	0.005531	0.085684	NA	7.69718	0.005531	0.005531
rs207716589	15	969223	1	2	22	0.085684	0.030884	7.69718	0.005531	0.085684	NA	7.69718	0.005531	0.005531
rs211170046	15	969328	1	2	22	0.085684	0.030884	7.69718	0.005531	0.085684	NA	7.69718	0.005531	0.005531
rs209595949	15	1198975	1	2	22	0.085684	0.030884	7.69718	0.005531	0.085684	NA	7.69718	0.005531	0.005531
rs207582689	15	1207794	1	2	22	0.085684	0.030884	7.69718	0.005531	0.085684	NA	7.69718	0.005531	0.005531
rs136227662	15	1208422	1	2	22	0.085684	0.030884	7.69718	0.005531	0.085684	NA	7.69718	0.005531	0.005531
rs211685995	18	52560050	1	2	21	-0.05149	0.0185691	7.68787	0.005559	-0.04886	-0.10624	7.71041	0.021169	0.005559
rs209184676	18	52560051	1	2	21	-0.05149	0.0185691	7.68787	0.005559	-0.04886	-0.10624	7.71041	0.021169	0.005559
rs41773409	15	66637074	1	2	19	-0.05318	0.0192357	7.64225	0.005702	-0.06859	-0.09037	8.22799	0.016342	0.005702
rs210373457	8	71182721	1	2	22	-0.08528	0.030884	7.6256	0.005755	-0.08528	NA	7.6256	0.005755	0.005755
rs209958345	27	36306707	1	2	22	-0.05435	0.0196956	7.61517	0.005788	-0.0449	-0.11973	7.82677	0.019973	0.005788
rs135340970	4	101552734	1	2	22	0.047194	0.0171081	7.60956	0.005806	0.06926	0.089621	8.45286	0.014604	0.005806
42066	23	26926954	1	2	20	-0.06402	0.0232178	7.60262	0.005828	-0.08426	-0.07777	8.93092	0.011499	0.005828
42068	23	26926961	1	2	20	-0.06402	0.0232178	7.60262	0.005828	-0.08426	-0.07777	8.93092	0.011499	0.005828
rs110323025	7	9261400	1	2	22	-0.0519	0.0188571	7.57386	0.005922	-0.05633	-0.10564	7.5897	0.022486	0.005922
rs42077705	20	41438083	1	2	22	0.053184	0.0193291	7.57078	0.005932	0.027973	0.096173	8.10499	0.017379	0.005932
rs134371302	16	35634059	1	2	22	0.071504	0.0259927	7.56768	0.005942	0.071504	NA	7.56768	0.005942	0.005942
rs210413217	16	35634077	1	2	22	0.071504	0.0259927	7.56768	0.005942	0.071504	NA	7.56768	0.005942	0.005942
rs110421670	5	60628983	1	2	22	0.055765	0.0202866	7.5561	0.005981	0.060836	0.110813	7.59833	0.022389	0.005981
rs109783987	25	20988803	1	2	22	-0.04844	0.0176247	7.55405	0.005988	-0.06489	-0.10172	7.81943	0.020046	0.005988
rs108989281	11	13439262	1	2	22	-0.06609	0.0240646	7.54267	0.006025	-0.09389	-0.08536	8.92515	0.011533	0.006025
rs110536016	11	13440538	1	2	22	-0.06609	0.0240646	7.54267	0.006025	-0.09389	-0.08536	8.92515	0.011533	0.006025
rs108949563	19	31970067	1	2	20	0.080963	0.0294868	7.53912	0.006037	-0.0627	0.018262	-992.451	1	0.006037
rs208906898	9	85813453	1	2	20	0.064282	0.0234207	7.53325	0.006057	0.098118	0.153172	7.83684	0.019873	0.006057
rs110364186	1	66723296	1	2	21	0.077336	0.0281861	7.52815	0.006074	0.077336	NA	7.52815	0.006074	0.006074
rs110354711	1	66723305	1	2	21	0.077336	0.0281861	7.52815	0.006074	0.077336	NA	7.52815	0.006074	0.006074
rs110604730	26	43849900	1	2	22	0.055051	0.0201339	7.47612	0.006252	0.067812	0.093088	7.96709	0.018619	0.006252
rs381675450	19	40993061	1	2	20	-0.07426	0.0271603	7.47525	0.006255	-0.07426	NA	7.47525	0.006255	0.006255
rs382047915	19	8089799	1	2	22	-0.06378	0.0233265	7.47486	0.006257	0.00894	-0.07886	8.83829	0.012045	0.006257
rs208006127	19	20403901	1	2	19	-0.05262	0.0192477	7.4747	0.006257	-0.06225	-0.10695	7.57342	0.02267	0.006257
rs135702362	15	81987512	1	2	22	-0.08444	0.030884	7.47465	0.006257	-0.08444	NA	7.47465	0.006257	0.006257
83506	9	85951206	1	2	22	-0.07351	0.026905	7.46395	0.006295	-0.07351	NA	7.46395	0.006295	0.006295
rs133765601	18	63270731	1	2	20	0.074842	0.0273977	7.46208	0.006301	0.088051	0.153159	7.59086	0.022473	0.006301
14274	15	46546204	1	2	22	-0.08431	0.030884	7.4518	0.006337	-0.08431	NA	7.4518	0.006337	0.006337
48513	24	47305700	1	2	22	0.068433	0.0250696	7.45145	0.006339	0.084105	0.093335	8.5128	0.014173	0.006339
rs109037157	1	58562131	1	2	22	0.073428	0.026905	7.4483	0.00635	0.073428	NA	7.4483	0.00635	0.00635
rs137515836	16	73446977	1	2	22	-0.06219	0.0227971	7.44278	0.006369	-0.06355	-0.12542	7.44331	0.024194	0.006369
rs42823505	22	49114231	1	2	21	-0.06625	0.0242856	7.44137	0.006374	-0.07319	-0.11243	7.65573	0.021756	0.006374
rs378019412	26	40380702	1	2	18	0.065396	0.0239899	7.4309	0.006411	0.077503	0.104846	7.81688	0.020072	0.006411
rs385197963	26	42958844	1	2	22	-0.04967	0.0182284	7.42542	0.006431	-0.04149	-0.10516	7.56971	0.022712	0.006431
rs42739334	6	103844298	1	2	22	-0.08414	0.030884	7.4225	0.006441	-0.08414	NA	7.4225	0.006441	0.006441
rs110835698	14	56789892	1	2	22	-0.06826	0.0250696	7.41446	0.00647	-0.08022	-0.10333	8.03179	0.018027	0.00647
rs379138601	22	14944654	1	2	22	0.084062	0.030884	7.40859	0.006491	0.084062	NA	7.40859	0.006491	0.006491
rs386110608	23	29108307	1	2	22	0.070694	0.0259927	7.39711	0.006533	0.070694	NA	7.39711	0.006533	0.006533
rs210662027	27	5162095	1	2	22	0.054676	0.0201339	7.37462	0.006615	0.076036	0.092739	7.986	0.018444	0.006615
rs210297235	5	30290862	1	2	21	-0.08468	0.0311976	7.36771	0.006641	-0.08468	NA	7.36771	0.006641	0.006641
rs43710865	13	61621017	1	2	19	0.050778	0.0187148	7.36191	0.006662	0.030357	0.107772	7.96062	0.01868	0.006662
rs134884340	3	6907660	1	2	22	-0.09102	0.0335565	7.35691	0.006681	-0.09102	NA	7.35691	0.006681	0.006681
rs135039569	25	20986535	1	2	21	-0.07262	0.0267817	7.35283	0.006696	0.03587	-0.03675	-992.637	1	0.006696
rs109317298	3	117847948	1	2	22	-0.04308	0.0158924	7.34645	0.00672	-0.05273	-0.0848	7.48296	0.023719	0.00672
196	10	7747218	1	2	22	-0.09089	0.0335565	7.33678	0.006756	-0.09089	NA	7.33678	0.006756	0.006756
rs378067048	11	6880219	1	2	22	0.05233	0.0193291	7.3294	0.006784	0.070639	0.112063	7.61115	0.022246	0.006784
rs137658956	3	57564398	1	2	21	0.040947	0.0151426	7.3123	0.006848	0.071511	0.081895	8.28225	0.015905	0.006848
rs379377759	19	45726968	1	2	21	-0.08492	0.0314044	7.31132	0.006852	-0.08492	NA	7.31132	0.006852	0.006852
rs386071916	19	45727003	1	2	21	-0.0843	0.0311954	7.30215	0.006887	-0.0843	NA	7.30215	0.006887	0.006887
rs137778154	2	25973407	1	2	22	0.06149	0.0227971	7.27526	0.006991	0.014926	0.087503	7.89964	0.019258	0.006991
rs208200641	1	105901675	1	2	22	0.053244	0.0197429	7.27312	0.006999	0.061154	0.0966	7.43867	0.02425	0.006999
rs110962899	6	68299644	1	2	20	0.047069	0.0174696	7.25948	0.007053	0.072846	0.078275	8.80545	0.012244	0.007053
rs42062175	25	22711424	1	2	22	-0.05358	0.0198868	7.25825	0.007058	-0.04661	-0.10321	7.28442	0.026194	0.007058
rs109418840	13	52498584	1	2	22	-0.06284	0.0233265	7.25621	0.007066	0.007524	-0.07855	8.53273	0.014033	0.007066
rs110944807	6	86353141	1	2	22	-0.08315	0.030884	7.24794	0.007098	0.064249	-0.0189	-992.742	1	0.007098
rs110787791	6	86353176	1	2	22	-0.08315	0.030884	7.24794	0.007098	0.064249	-0.0189	-992.742	1	0.007098
rs110527331	6	86353192	1	2	22	-0.08315	0.030884	7.24794	0.007098	0.064249	-0.0189	-992.742	1	0.007098
79489	8	11202437	1	2	22	0.083146	0.030884	7.24794	0.007098	0.083146	NA	7.24794	0.007098	0.007098
61971	3	54604194	1	2	22	-0.10153	0.0377142	7.24684	0.007103	-0.10153	NA	7.24684	0.007103	0.007103
61972	3	54604905	1	2	22	-0.10153	0.0377142	7.24684	0.007103	-0.10153	NA	7.24684	0.007103	0.007103
rs209573391	3	54676200	1	2	22	-0.10153	0.0377142	7.24684	0.007103	-0.10153	NA	7.24684	0.007103	0.007103
12573	14	35897320	1	2	22	-0.10153	0.0377142	7.24684	0.007103	-0.10153	NA	7.24684	0.007103	0.007103
rs380685381	17	23530685	1	2	22	-0.10153	0.0377142	7.24684	0.007103	-0.10153	NA	7.24684	0.007103	0.007103
rs135028300	6	37913396	1	2	22	0.072397	0.026905	7.24068	0.007127	-0.04607	0.026326	-992.749	1	0.007127
rs135337129	21	34833016	1	2	22	0.061335	0.0227971	7.23873	0.007135	0.067093	0.109236	7.33618	0.025525	0.007135
58627	2	111820670	1	2	22	-0.10147	0.0377142	7.2383	0.007136	-0.10147	NA	7.2383	0.007136	0.007136
rs137373294	15	61517467	1	2	22	-0.10147	0.0377142	7.2383	0.007136	-0.10147	NA	7.2383	0.007136	0.007136
rs210088396	13	53829886	1	2	22	0.048577	0.0180808	7.21819	0.007217	0.0346	0.10253	7.60716	0.022291	0.007217
rs133976701	24	47322117	1	2	20	-0.0563	0.0209623	7.21429	0.007233	-0.04461	-0.12597	7.53186	0.023146	0.007233
rs42391643	13	53863826	1	2	22	-0.05191	0.0193291	7.21268	0.007239	-0.06531	-0.10924	7.36353	0.025179	0.007239
3571	10	90134211	1	2	21	-0.0446	0.0166133	7.20712	0.007261	-0.07858	-0.08098	8.16698	0.016849	0.007261
3745	11	154069	1	2	22	0.074518	0.0277874	7.19162	0.007324	0.074518	NA	7.19162	0.007324	0.007324
3746	11	154071	1	2	22	0.074518	0.0277874	7.19162	0.007324	0.074518	NA	7.19162	0.007324	0.007324
rs135476397	23	28503175	1	2	22	-0.06969	0.0259927	7.18878	0.007336	-0.06969	NA	7.18878	0.007336	0.007336
rs209272105	26	42929933	1	2	21	0.071802	0.0267817	7.18779	0.00734	0.071802	NA	7.18779	0.00734	0.00734
rs111005155	23	27964679	1	2	19	-0.07895	0.0294518	7.18629	0.007346	-0.07895	NA	7.18629	0.007346	0.007346
rs385597419	21	9621224	1	2	22	-0.06966	0.0259927	7.1827	0.007361	-0.06966	NA	7.1827	0.007361	0.007361
rs209920200	11	6928465	1	2	21	0.049947	0.0186434	7.17754	0.007382	0.061907	0.104679	7.28336	0.026208	0.007382
rs136329482	3	2631422	1	2	22	0.05176	0.0193291	7.1708	0.00741	0.027202	0.093589	7.67768	0.021519	0.00741
rs137174849	3	2631627	1	2	22	0.05176	0.0193291	7.1708	0.00741	0.027202	0.093589	7.67768	0.021519	0.00741
rs43718843	19	40895001	1	2	22	0.052854	0.0197429	7.16694	0.007426	0.057009	0.100514	7.21262	0.027152	0.007426
rs383893870	13	58673577	1	2	21	0.061397	0.0229345	7.16667	0.007427	0.071981	0.095853	7.54041	0.023047	0.007427
rs109106052	23	24642242	1	2	20	-0.09226	0.0344659	7.16588	0.00743	-0.09226	NA	7.16588	0.00743	0.00743
rs42039245	23	47671312	1	2	22	0.055429	0.0207115	7.16237	0.007445	0.030247	0.102244	7.74797	0.020775	0.007445
rs134278242	20	11330131	1	2	22	-0.05332	0.0199355	7.15286	0.007484	-0.04163	-0.11382	7.46585	0.023923	0.007484
rs110077152	8	91125290	1	2	21	-0.0476	0.0177991	7.15132	0.007491	-0.02867	-0.0952	7.63575	0.021974	0.007491
rs135854675	28	35870995	1	2	22	0.052659	0.0196956	7.14846	0.007503	0.077122	0.118491	7.45051	0.024107	0.007503
rs377863190	21	58460036	1	2	22	0.049869	0.0186537	7.14704	0.007509	0.039445	0.103177	7.35864	0.02524	0.007509
rs135740327	21	58460063	1	2	22	0.049869	0.0186537	7.14704	0.007509	0.039445	0.103177	7.35864	0.02524	0.007509
rs110973034	7	9244786	1	2	22	-0.04873	0.0182284	7.14692	0.007509	-0.05288	-0.09919	7.1596	0.027881	0.007509
rs378084163	7	9244856	1	2	22	-0.04873	0.0182284	7.14692	0.007509	-0.05288	-0.09919	7.1596	0.027881	0.007509
rs378320232	7	9245147	1	2	22	-0.04873	0.0182284	7.14692	0.007509	-0.05288	-0.09919	7.1596	0.027881	0.007509
rs109057570	7	9245557	1	2	22	-0.04873	0.0182284	7.14692	0.007509	-0.05288	-0.09919	7.1596	0.027881	0.007509
rs381127110	7	9260944	1	2	22	-0.04873	0.0182284	7.14692	0.007509	-0.05288	-0.09919	7.1596	0.027881	0.007509
rs109989223	7	9261135	1	2	22	-0.04873	0.0182284	7.14692	0.007509	-0.05288	-0.09919	7.1596	0.027881	0.007509
rs109838799	7	9261498	1	2	22	-0.04873	0.0182284	7.14692	0.007509	-0.05288	-0.09919	7.1596	0.027881	0.007509
rs110219139	7	9261724	1	2	22	-0.04873	0.0182284	7.14692	0.007509	-0.05288	-0.09919	7.1596	0.027881	0.007509
rs109819008	7	9261773	1	2	22	-0.04873	0.0182284	7.14692	0.007509	-0.05288	-0.09919	7.1596	0.027881	0.007509
rs110034887	7	9261889	1	2	22	-0.04873	0.0182284	7.14692	0.007509	-0.05288	-0.09919	7.1596	0.027881	0.007509
rs381631157	20	39267536	1	2	22	0.059934	0.0224403	7.13323	0.007567	0.020157	0.09114	7.55992	0.022824	0.007567
rs137703903	22	12468279	1	2	22	-0.07022	0.0263239	7.11616	0.007639	0.041495	-0.02873	-992.874	1	0.007639
rs109181723	5	60659178	1	2	22	-0.06683	0.0250696	7.10645	0.007681	-0.10587	-0.0826	9.00094	0.011104	0.007681
rs133625830	15	81987497	1	2	21	-0.09117	0.0342002	7.10612	0.007682	-0.09117	NA	7.10612	0.007682	0.007682
761	10	22631638	1	2	19	0.074131	0.027824	7.09838	0.007715	0.074131	NA	7.09838	0.007715	0.007715
rs110617566	20	33465230	1	2	22	-0.06922	0.0259927	7.09217	0.007742	-0.06922	NA	7.09217	0.007742	0.007742
rs133343716	20	33469993	1	2	22	-0.06922	0.0259927	7.09217	0.007742	-0.06922	NA	7.09217	0.007742	0.007742
rs109973305	20	33470029	1	2	22	-0.06922	0.0259927	7.09217	0.007742	-0.06922	NA	7.09217	0.007742	0.007742
rs135878236	20	33472739	1	2	22	-0.06922	0.0259927	7.09217	0.007742	-0.06922	NA	7.09217	0.007742	0.007742
rs132842256	20	33472827	1	2	22	-0.06922	0.0259927	7.09217	0.007742	-0.06922	NA	7.09217	0.007742	0.007742
rs134096406	20	33475882	1	2	22	-0.06922	0.0259927	7.09217	0.007742	-0.06922	NA	7.09217	0.007742	0.007742
rs110092771	20	33479057	1	2	22	-0.06922	0.0259927	7.09217	0.007742	-0.06922	NA	7.09217	0.007742	0.007742
rs136608668	20	33479179	1	2	22	-0.06922	0.0259927	7.09217	0.007742	-0.06922	NA	7.09217	0.007742	0.007742
rs133189186	20	33501949	1	2	22	-0.06922	0.0259927	7.09217	0.007742	-0.06922	NA	7.09217	0.007742	0.007742
rs110889469	26	39601498	1	2	22	0.071643	0.026905	7.09048	0.007749	0.071643	NA	7.09048	0.007749	0.007749
rs109766422	10	89507207	1	2	20	-0.05965	0.0224072	7.08608	0.007768	-0.07325	-0.09689	7.46873	0.023888	0.007768
rs211620516	14	35914248	1	2	22	-0.06066	0.0227971	7.08018	0.007794	-0.07705	-0.08308	7.8697	0.019549	0.007794
rs137816373	9	98323680	1	2	22	0.053972	0.0202866	7.07825	0.007803	0.056431	0.107598	7.08818	0.028895	0.007803
rs137398873	21	29686830	1	2	22	0.073903	0.0277874	7.07342	0.007824	-0.05039	0.023515	-992.917	1	0.007824
rs379806042	20	33382763	1	2	22	-0.05895	0.0221667	7.07284	0.007826	-0.06624	-0.09603	7.30887	0.025876	0.007826
rs209537986	24	21709604	1	2	22	-0.05015	0.0188571	7.07236	0.007828	-0.04363	-0.10495	7.17294	0.027696	0.007828
18604	15	83846374	1	2	20	-0.08601	0.0323721	7.05902	0.007887	-0.08601	NA	7.05902	0.007887	0.007887
rs137264339	1	143899573	1	2	22	-0.0891	0.0335565	7.05021	0.007926	-0.0891	NA	7.05021	0.007926	0.007926
rs209201228	5	30921211	1	2	22	-0.0891	0.0335565	7.05021	0.007926	-0.0891	NA	7.05021	0.007926	0.007926
rs211646764	5	30934750	1	2	22	-0.0891	0.0335565	7.05021	0.007926	-0.0891	NA	7.05021	0.007926	0.007926
rs109592465	1	147333183	1	2	19	0.074259	0.0279716	7.04796	0.007936	0.074259	NA	7.04796	0.007936	0.007936
rs132774076	18	63026784	1	2	20	0.076424	0.0287871	7.04794	0.007936	0.076424	NA	7.04794	0.007936	0.007936
rs383941311	18	63028784	1	2	21	-0.07862	0.0296299	7.04135	0.007965	-0.07862	NA	7.04135	0.007965	0.007965
rs133490709	6	8000830	1	2	21	0.081914	0.0308756	7.03865	0.007977	0.081914	NA	7.03865	0.007977	0.007977
rs382454070	27	23470479	1	2	22	-0.08902	0.0335565	7.03798	0.00798	-0.08902	NA	7.03798	0.00798	0.00798
rs109355505	12	75486780	1	2	22	-0.06673	0.0251674	7.03026	0.008014	-0.06411	-0.13241	7.03504	0.029673	0.008014
rs135910624	1	143897146	1	2	22	-0.08897	0.0335565	7.03023	0.008015	-0.08897	NA	7.03023	0.008015	0.008015
rs207510497	23	45108874	1	2	19	0.051168	0.0193031	7.02642	0.008032	0.052702	0.103132	7.02802	0.029777	0.008032
rs109357071	27	36949790	1	2	21	0.054818	0.020683	7.02465	0.00804	0.065182	0.096681	7.32731	0.025639	0.00804
rs41805055	16	44113207	1	2	21	-0.06202	0.0234075	7.01916	0.008064	-0.05069	-0.14667	7.31997	0.025733	0.008064
rs109246193	1	122821021	1	2	22	-0.04571	0.0172647	7.00863	0.008112	-0.00543	-0.07933	8.50511	0.014228	0.008112
2824	10	60206276	1	2	21	0.060839	0.0229811	7.00846	0.008113	0.095473	0.146543	7.32553	0.025661	0.008113
rs135944633	3	2630990	1	2	22	0.053696	0.0202866	7.00603	0.008124	0.050581	0.107007	7.01827	0.029923	0.008124
rs108998180	16	77946781	1	2	21	0.099739	0.0376896	7.00307	0.008137	-0.08242	0.017323	-992.987	1	0.008137
rs209643213	1	154241272	1	2	22	0.081715	0.030884	7.00066	0.008148	-0.06314	0.018572	-992.989	1	0.008148
rs208960427	1	154241424	1	2	22	0.081715	0.030884	7.00066	0.008148	-0.06314	0.018572	-992.989	1	0.008148
rs211051214	1	154241280	1	2	22	-0.08172	0.030884	7.00066	0.008148	-0.08172	NA	7.00066	0.008148	0.008148
rs210424888	16	32401732	1	2	20	-0.08985	0.0339682	6.99616	0.008168	-0.08985	NA	6.99616	0.008168	0.008168
rs383598271	18	63239963	1	2	22	0.076859	0.0290608	6.99472	0.008175	0.076859	NA	6.99472	0.008175	0.008175
42802	23	27192495	1	2	22	-0.08167	0.030884	6.99269	0.008184	-0.08167	NA	6.99269	0.008184	0.008184
rs109155960	20	33595988	1	2	22	-0.0687	0.0259927	6.98625	0.008214	-0.0687	NA	6.98625	0.008214	0.008214
rs109804565	13	40860850	1	2	22	0.058567	0.0221667	6.9809	0.008238	0.068493	0.087358	7.41835	0.024498	0.008238
rs208637149	25	10579782	1	2	22	-0.0734	0.0277874	6.97794	0.008252	-0.0734	NA	6.97794	0.008252	0.008252
rs29003577	5	104229373	1	2	19	-0.07647	0.0289533	6.97583	0.008262	-0.07647	NA	6.97583	0.008262	0.008262
rs211092264	17	25119394	1	2	22	0.081563	0.030884	6.97462	0.008267	0.081563	NA	6.97462	0.008267	0.008267
rs380648525	16	5869449	1	2	22	-0.05251	0.0198868	6.97089	0.008285	-0.05403	-0.1036	6.97485	0.030579	0.008285
rs43703906	9	96597454	1	2	19	-0.05934	0.0224865	6.96319	0.00832	-0.07503	-0.12274	7.17445	0.027675	0.00832
49928	25	26969459	1	2	21	0.08988	0.0340628	6.96254	0.008323	0.08988	NA	6.96254	0.008323	0.008323
rs29014580	15	1676811	1	2	22	-0.04004	0.0151765	6.95902	0.00834	-0.04931	-0.08007	7.06079	0.029293	0.00834
rs209299384	18	46078758	1	2	21	0.089849	0.0340628	6.95765	0.008346	0.089849	NA	6.95765	0.008346	0.008346
26203	18	62827402	1	2	20	-0.09127	0.0346035	6.95754	0.008347	-0.09127	NA	6.95754	0.008347	0.008347
rs136997509	18	52584878	1	2	22	0.063455	0.0240646	6.95303	0.008368	0.082322	0.095134	7.58983	0.022485	0.008368
rs210070556	16	6083628	1	2	22	-0.0497	0.0188571	6.94566	0.008402	-0.03818	-0.10762	7.25982	0.026519	0.008402
rs137556963	14	35915061	1	2	21	-0.06442	0.0244483	6.94291	0.008415	-0.09497	-0.07792	8.56228	0.013827	0.008415
27678	18	63351383	1	2	21	0.059946	0.0227831	6.92288	0.00851	0.069621	0.0918	7.31307	0.025822	0.00851
rs133341523	23	28802835	1	2	21	0.078353	0.0297836	6.92088	0.008519	0.078353	NA	6.92088	0.008519	0.008519
rs41913396	19	37221081	1	2	19	0.053013	0.0201564	6.91729	0.008537	0.062235	0.10705	7.01549	0.029964	0.008537
rs384180269	11	10793288	1	2	22	0.081188	0.030884	6.91068	0.008568	0.081188	NA	6.91068	0.008568	0.008568
21107	17	25057141	1	2	22	-0.06915	0.0263239	6.90056	0.008617	-0.06915	NA	6.90056	0.008617	0.008617
rs135979725	10	76699004	1	2	22	0.072988	0.0277874	6.89926	0.008623	-0.04976	0.023223	-993.091	1	0.008623
rs137436850	23	50393079	1	2	21	-0.04358	0.016592	6.8992	0.008623	-0.05204	-0.08875	6.96309	0.03076	0.008623
43679	23	27718222	1	2	20	0.08066	0.0307118	6.89771	0.008631	0.08066	NA	6.89771	0.008631	0.008631
rs381495003	1	120404161	1	2	20	-0.07621	0.0290228	6.89503	0.008644	-0.07621	NA	6.89503	0.008644	0.008644
rs43661427	11	13588517	1	2	22	0.047371	0.0180444	6.89199	0.008658	0.014779	0.08158	7.63523	0.02198	0.008658
rs136949584	7	71018009	1	2	19	0.084568	0.0322343	6.88292	0.008702	0.084568	NA	6.88292	0.008702	0.008702
rs208696671	21	58440412	1	2	22	-0.07622	0.0290608	6.87963	0.008718	-0.07622	NA	6.87963	0.008718	0.008718
rs135462754	23	42335455	1	2	21	-0.06519	0.0248571	6.87797	0.008726	-0.08208	-0.13038	7.20784	0.027217	0.008726
rs210394633	24	50415635	1	2	21	-0.08873	0.0338362	6.87642	0.008734	-0.08873	NA	6.87642	0.008734	0.008734
4387	11	22066312	1	2	22	-0.08797	0.0335565	6.87312	0.00875	-0.08797	NA	6.87312	0.00875	0.00875
rs384051734	21	58456259	1	2	22	-0.059	0.0225104	6.87018	0.008765	-0.07658	-0.09907	7.70369	0.021241	0.008765
rs109503486	29	28755941	1	2	18	-0.08499	0.0324367	6.86487	0.008791	-0.08499	NA	6.86487	0.008791	0.008791
rs210572800	6	4151652	1	2	22	-0.04271	0.0163039	6.86147	0.008807	-0.06801	-0.09062	7.50319	0.02348	0.008807
rs137541350	2	131813912	1	2	22	0.059714	0.0227971	6.86108	0.008809	0.06441	0.10847	6.92592	0.031337	0.008809
rs133244764	2	131813919	1	2	22	0.059714	0.0227971	6.86108	0.008809	0.06441	0.10847	6.92592	0.031337	0.008809
rs135210832	2	131813925	1	2	22	0.059714	0.0227971	6.86108	0.008809	0.06441	0.10847	6.92592	0.031337	0.008809
rs208718261	13	53618134	1	2	20	-0.04904	0.0187258	6.85764	0.008826	-0.03416	-0.10577	7.15774	0.027907	0.008826
rs42229787	27	28331816	1	2	22	0.05057	0.0193291	6.84485	0.00889	0.033108	0.094078	7.10114	0.028708	0.00889
rs136572199	20	31296844	1	2	22	0.047296	0.0180808	6.84252	0.008901	0.04448	0.095675	6.8583	0.032415	0.008901
rs110185469	6	68316620	1	2	22	0.047654	0.0182284	6.83454	0.008941	0.072331	0.07776	8.14866	0.017004	0.008941
rs110424726	6	68316800	1	2	22	0.047654	0.0182284	6.83454	0.008941	0.072331	0.07776	8.14866	0.017004	0.008941
rs109096340	6	68317529	1	2	22	0.047654	0.0182284	6.83454	0.008941	0.072331	0.07776	8.14866	0.017004	0.008941
rs110033945	6	68329435	1	2	22	0.047654	0.0182284	6.83454	0.008941	0.072331	0.07776	8.14866	0.017004	0.008941
rs110332227	6	68329441	1	2	22	0.047654	0.0182284	6.83454	0.008941	0.072331	0.07776	8.14866	0.017004	0.008941
rs110593127	6	68332109	1	2	22	0.047654	0.0182284	6.83454	0.008941	0.072331	0.07776	8.14866	0.017004	0.008941
rs110193995	6	68354195	1	2	22	0.047654	0.0182284	6.83454	0.008941	0.072331	0.07776	8.14866	0.017004	0.008941
rs109252058	6	68354324	1	2	22	0.047654	0.0182284	6.83454	0.008941	0.072331	0.07776	8.14866	0.017004	0.008941
rs109952868	5	97433629	1	2	22	-0.05865	0.0224403	6.83179	0.008955	-0.06898	-0.09047	7.20416	0.027267	0.008955
rs382930751	24	33614963	1	2	22	0.062894	0.0240646	6.83054	0.008961	0.081218	0.094924	7.43128	0.02434	0.008961
rs108949276	5	103590562	1	2	22	0.04261	0.0163039	6.83013	0.008963	0.064951	0.079427	7.62348	0.02211	0.008963
rs133141130	12	77067024	1	2	22	-0.05262	0.0201339	6.82999	0.008964	-0.05471	-0.10361	6.83584	0.032781	0.008964
rs110503200	3	14602481	1	2	20	0.050212	0.0192208	6.82448	0.008992	0.050891	0.099632	6.82587	0.032944	0.008992
rs208818571	4	114136703	1	2	22	0.070267	0.026905	6.82086	0.00901	0.070267	NA	6.82086	0.00901	0.00901
26204	18	62827416	1	2	22	-0.08762	0.0335565	6.81853	0.009022	-0.08762	NA	6.81853	0.009022	0.009022
26205	18	62827429	1	2	22	-0.08762	0.0335565	6.81853	0.009022	-0.08762	NA	6.81853	0.009022	0.009022
26206	18	62827433	1	2	22	-0.08762	0.0335565	6.81853	0.009022	-0.08762	NA	6.81853	0.009022	0.009022
rs211680018	7	39403429	1	2	20	-0.04077	0.0156178	6.81379	0.009046	-0.04976	-0.08201	6.92392	0.031368	0.009046
rs136016845	2	97098706	1	2	19	0.074993	0.0287406	6.80857	0.009072	0.074993	NA	6.80857	0.009072	0.009072
21933	17	55359529	1	2	22	0.067818	0.0259927	6.80739	0.009078	0.067818	NA	6.80739	0.009078	0.009078
rs109654631	16	77378530	1	2	22	-0.0875	0.0335565	6.79915	0.00912	-0.0875	NA	6.79915	0.00912	0.00912
rs386122034	18	62827455	1	2	22	-0.0875	0.0335565	6.79915	0.00912	-0.0875	NA	6.79915	0.00912	0.00912
rs41912837	20	39273074	1	2	22	0.051476	0.0197429	6.79804	0.009126	0.076351	0.115744	7.0974	0.028762	0.009126
rs382521007	6	73630070	1	2	22	0.07011	0.026905	6.79044	0.009165	0.07011	NA	6.79044	0.009165	0.009165
rs109178202	11	86090157	1	2	22	-0.0475	0.0182284	6.78968	0.009169	-0.03968	-0.10055	6.92141	0.031408	0.009169
rs210668853	16	2695225	1	2	22	0.059979	0.0230195	6.78892	0.009173	0.050699	0.1183	6.88012	0.032063	0.009173
rs41843919	17	66221241	1	2	22	0.051424	0.0197429	6.78445	0.009196	0.017199	0.085247	7.35115	0.025335	0.009196
rs136145801	4	104250569	1	2	19	-0.07452	0.0286302	6.77519	0.009243	-0.07452	NA	6.77519	0.009243	0.009243
50998	26	12251785	1	2	22	0.067637	0.0259927	6.77109	0.009265	0.067637	NA	6.77109	0.009265	0.009265
rs43709489	13	61584406	1	2	21	0.048319	0.0185691	6.77091	0.009266	0.034881	0.09847	7.11175	0.028556	0.009266
rs137453066	5	102076143	1	2	22	-0.04853	0.0186537	6.76899	0.009276	-0.05915	-0.09356	6.98861	0.03037	0.009276
rs135427705	11	7410934	1	2	22	0.059306	0.0227971	6.76771	0.009282	0.05789	0.123147	6.77791	0.033744	0.009282
rs137792726	11	7412973	1	2	22	0.059306	0.0227971	6.76771	0.009282	0.05789	0.123147	6.77791	0.033744	0.009282
rs135369518	9	71511140	1	2	22	-0.06762	0.0259927	6.7673	0.009284	-0.06762	NA	6.7673	0.009284	0.009284
rs43512792	7	39392570	1	2	22	-0.04133	0.0158924	6.7635	0.009304	-0.04979	-0.0837	6.84399	0.032647	0.009304
rs210428966	7	39476329	1	2	22	-0.04132	0.0158924	6.7614	0.009315	-0.04976	-0.08368	6.84147	0.032688	0.009315
rs110710676	16	77946576	1	2	20	0.098049	0.0377088	6.76085	0.009318	-0.08242	0.015633	-993.229	1	0.009318
rs211439612	29	45016582	1	2	21	-0.04752	0.0182843	6.75586	0.009344	-0.04936	-0.09569	6.75789	0.034083	0.009344
rs110327718	8	91125175	1	2	22	-0.04697	0.0180808	6.74965	0.009377	-0.00825	-0.08319	8.30657	0.015713	0.009377
66037	4	106487965	1	2	22	-0.08023	0.030884	6.74809	0.009385	-0.08023	NA	6.74809	0.009385	0.009385
rs109898225	3	14541809	1	2	22	0.048958	0.0188571	6.74048	0.009425	0.048933	0.097933	6.74049	0.034381	0.009425
60666	3	14573327	1	2	22	0.048958	0.0188571	6.74048	0.009425	0.048933	0.097933	6.74049	0.034381	0.009425
rs208533442	8	76685258	1	2	22	-0.09785	0.0377142	6.73166	0.009472	-0.09785	NA	6.73166	0.009472	0.009472
5019	11	69592309	1	2	22	-0.09785	0.0377142	6.73166	0.009472	-0.09785	NA	6.73166	0.009472	0.009472
rs383263372	18	45887360	1	2	22	-0.09785	0.0377142	6.73166	0.009472	-0.09785	NA	6.73166	0.009472	0.009472
rs133870381	28	10127182	1	2	22	-0.05316	0.0204958	6.72857	0.009488	-0.05403	-0.10682	6.72899	0.034579	0.009488
rs42152724	28	42618639	1	2	22	0.075366	0.0290608	6.72568	0.009503	-0.05481	0.020554	-993.264	1	0.009503
rs383368695	15	49535337	1	2	22	0.080092	0.030884	6.72538	0.009505	0.080092	NA	6.72538	0.009505	0.009505
81577	8	91188477	1	2	20	-0.06201	0.0239162	6.72298	0.009518	-0.06631	-0.11176	6.801	0.033357	0.009518
20500	16	73446985	1	2	22	0.057647	0.0222342	6.72232	0.009521	0.05703	0.117224	6.72414	0.034663	0.009521
32615	1	30300706	1	2	22	-0.07534	0.0290608	6.72177	0.009524	-0.07534	NA	6.72177	0.009524	0.009524
rs109751318	11	74446263	1	2	20	-0.09011	0.0347618	6.72032	0.009532	-0.09011	NA	6.72032	0.009532	0.009532
rs109149405	12	50683955	1	2	22	0.046861	0.0180808	6.71712	0.009549	0.004312	0.081902	8.59724	0.013587	0.009549
rs42228618	27	28344673	1	2	22	-0.05439	0.020991	6.71279	0.009572	-0.06316	-0.09749	6.94819	0.03099	0.009572
rs378973656	20	8369955	1	2	22	-0.05101	0.0196956	6.70771	0.0096	-0.07653	-0.07225	8.25047	0.01616	0.0096
rs135228796	23	7796889	1	2	22	-0.04682	0.0180808	6.7053	0.009613	-0.06363	-0.09831	6.99883	0.030215	0.009613
rs211000455	23	7796897	1	2	22	-0.04682	0.0180808	6.7053	0.009613	-0.06363	-0.09831	6.99883	0.030215	0.009613
rs133975871	22	12459462	1	2	22	-0.05752	0.0222342	6.69371	0.009675	-0.01561	-0.08409	7.17491	0.027669	0.009675
rs43274991	1	136695022	1	2	22	0.042238	0.0163307	6.68963	0.009698	0.085762	0.079641	9.5834	0.008298	0.009698
18144	15	80842828	1	2	22	-0.06715	0.0259927	6.67424	0.009782	-0.06715	NA	6.67424	0.009782	0.009782
18145	15	80842829	1	2	22	-0.06715	0.0259927	6.67424	0.009782	-0.06715	NA	6.67424	0.009782	0.009782
61926	3	54514006	1	2	20	-0.06442	0.0249608	6.66038	0.009858	-0.05354	-0.14675	6.85748	0.032428	0.009858
rs209830906	2	125698545	1	2	21	-0.0593	0.0229811	6.65821	0.00987	-0.07213	-0.0801	7.38589	0.024899	0.00987
rs134358884	3	8226076	1	2	22	-0.04988	0.0193291	6.65802	0.009871	-0.0189	-0.08722	7.46455	0.023938	0.009871
rs134073424	14	56787539	1	2	22	0.049527	0.0191969	6.65601	0.009882	0.077776	0.099053	7.83721	0.019869	0.009882
rs208874172	5	80482639	1	2	22	-0.06941	0.026905	6.65546	0.009885	-0.06941	NA	6.65546	0.009885	0.009885
rs109501854	1	97135368	1	2	22	0.069406	0.026905	6.65467	0.00989	-0.04417	0.025239	-993.335	1	0.00989
rs42391648	13	53864043	1	2	22	-0.04984	0.0193291	6.6499	0.009916	-0.05666	-0.10245	6.68896	0.035279	0.009916
rs42391649	13	53864057	1	2	22	-0.04984	0.0193291	6.6499	0.009916	-0.05666	-0.10245	6.68896	0.035279	0.009916
rs110370670	23	24642247	1	2	19	-0.09042	0.0350679	6.64786	0.009927	-0.09042	NA	6.64786	0.009927	0.009927
54325	28	44926663	1	2	20	-0.08161	0.0316742	6.63776	0.009984	-0.08161	NA	6.63776	0.009984	0.009984
rs109421876	10	90134217	1	2	20	-0.04379	0.0169977	6.63604	0.009994	-0.07736	-0.07976	7.54059	0.023045	0.009994

## Sheet: GO analysis
Table S5
Category	Term	Count	%	P-Value	BH
Feature	Glycosylation site: N-linked	28	10.5	8.3e-07	0.00023
Keyword	Glycoprotein	29	10.9	3.1e-05	0.0056
Keyword	Immune response	6	2.3	0.0018	0.15
Keyword	Disulphide bond	20	7.5	0.0033	0.18
GO Term	Acute inflammatory response	5	1.9	0.0021	0.32
Feature	Disulphide bond	18	6.8	0.0028	0.33
Keyword	Complement pathway	3	1.1	0.012	0.36
GO Term	Activation of plasma proteins involved in acute inflammatory response	4	1.5	0.0017	0.37
GO Term	Complement activation	4	1.5	0.0017	0.37
GO Term	Humoral immune response	4	1.5	0.0042	0.37
Keyword	Innate immunity	4	1.5	0.01	0.37
KEGG Pathway	Complement and coagulation cascades	5	1.9	0.014	0.78
